# Supplementary material for: ZrO2 Ceramic without and with Fullerene C60 Films: In Vitro Direct-Contact Model Using E. coli and S. aureus Bacteria
Source: J Funct Biomater. 2026 Apr 21;17(4):206. doi: 10.3390/jfb17040206 (PMC13117599; doi:10.3390/jfb17040206)
Supplement: Supplementary file 1 [file jfb-17-00206-s001.zip]

Archive with 1 entries (1 files):
- jfb-4148706-supplementary.pdf
